# Supplementary material for: Prevalence and Genetic Characteristics of Avian Chlamydia in Birds in Guangxi, Southwestern China
Source: Microorganisms. 2025 Sep 22;13(9):2220. doi: 10.3390/microorganisms13092220 (PMC12472478; doi:10.3390/microorganisms13092220)
Supplement: Supplementary file 1 [file microorganisms-13-02220-s001.zip]

Archive with 3 entries (3 files):
- Supplementary Materials Table S1-Information of samples.xlsx
- Supplementary Materials Table S2-Information of sequences.xlsx
- Supplementary Materials Table S3.pdf
