# Supplementary material for: Prevalence and Genetic Characteristics of Avian Chlamydia in Birds in Guangxi, Southwestern China
Source: Microorganisms. 2025 Sep 22;13(9):2220. doi: 10.3390/microorganisms13092220 (PMC12472478; doi:10.3390/microorganisms13092220)
Supplement: Supplementary file 1 [file microorganisms-13-02220-s001.zip › Supplementary Materials Table S1-Information of samples.xlsx]

## Sheet: Chickens
Species	Source/Company	Farms	Number of samples	Number of positive samples	Collection date	Isolation_source	Country (geo_loc_name)	Lat_Lon	Collected_by	Assisting Sampling Personnel
Chickens	ZS	Breeder A	25	5	May-2022	Combined cloacal and oropharyngeal swabs	China (Guangxi, Yulin)	22.58 N, 110.60 E	HT. Zhong	YY. Deng, JW. Yang, MC. Chen
		Breeder B	25	5	May-2022	Combined cloacal and oropharyngeal swabs	China (Guangxi, Yulin)	22.58 N, 110.60 E	HT. Zhong	YY. Deng, JW. Yang, MC. Chen
		Breeder C	25	4	May-2022	Combined cloacal and oropharyngeal swabs	China (Guangxi, Yulin)	22.58 N, 110.60 E	HT. Zhong	YY. Deng, JW. Yang, MC. Chen
		Breeder D	25	5	May-2022	Combined cloacal and oropharyngeal swabs	China (Guangxi, Yulin)	22.58 N, 110.60 E	HT. Zhong	YY. Deng, JW. Yang, MC. Chen
	DL	Breeder A	23	4	May-2023	Combined cloacal and oropharyngeal swabs	China (Guangxi, Hechi)	24.10 N, 107.70 E	HT. Zhong	YJ. Liang, KW. Chen, JT. Liang
		Breeder B	23	3	May-2023	Combined cloacal and oropharyngeal swabs	China (Guangxi, Hechi)	24.10 N, 107.70 E	HT. Zhong	YJ. Liang, KW. Chen, JT. Liang
	GF	Breeder A	25	4	May-2022	Combined cloacal and oropharyngeal swabs	China (Guangxi, Guigang)	23.15 N, 109.45 E	HT. Zhong	YJ. Liang, KW. Chen, JT. Liang
		Breeder B	25	6	May-2022	Combined cloacal and oropharyngeal swabs	China (Guangxi, Guigang)	23.15 N, 109.45 E	HT. Zhong	YJ. Liang, KW. Chen, JT. Liang
	SH	Breeder A	25	4	Jun-2022	Combined cloacal and oropharyngeal swabs	China (Guangxi, Yulin)	22.58 N, 110.60 E	HT. Zhong	YY. Deng, JW. Yang, MC. Chen
		Breeder B	25	3	Jun-2022	Combined cloacal and oropharyngeal swabs	China (Guangxi, Yulin)	22.58 N, 110.60 E	HT. Zhong	YY. Deng, JW. Yang, MC. Chen
	DF	Breeder A	25	8	Feb-2023	Combined cloacal and oropharyngeal swabs	China (Guangxi, Guilin)	25.27 N, 110.32 E	HT. Zhong	YJ. Liang, KW. Chen, JT. Liang
		Breeder B	25	11	Feb-2023	Combined cloacal and oropharyngeal swabs	China (Guangxi, Guilin)	25.27 N, 110.32 E	HT. Zhong	YJ. Liang, KW. Chen, JT. Liang
	TL	Broiler A	20	3	Jun-2022	Combined cloacal and oropharyngeal swabs	China (Guangxi, Baise)	23.58 N, 106.58 E	HT. Zhong	YJ. Liang, KW. Chen, JT. Liang
		Broiler B	20	3	Jun-2022	Combined cloacal and oropharyngeal swabs	China (Guangxi, Baise)	23.58 N, 106.58 E	HT. Zhong	YJ. Liang, KW. Chen, JT. Liang
	DF	Broiler A	20	2	Feb-2023	Combined cloacal and oropharyngeal swabs	China (Guangxi, Guilin)	25.27 N, 110.32 E	HT. Zhong	YJ. Liang, KW. Chen, JT. Liang
	GLC	Broiler A	20	1	Feb-2023	Combined cloacal and oropharyngeal swabs	China (Guangxi, Yulin)	22.58 N, 110.60 E	HT. Zhong	YY. Deng, JW. Yang, MC. Chen
		Broiler B	20	2	Feb-2023	Combined cloacal and oropharyngeal swabs	China (Guangxi, Yulin)	22.58 N, 110.60 E	HT. Zhong	YY. Deng, JW. Yang, MC. Chen
	NBB	Layer A	25	15	May-2023	Combined cloacal and oropharyngeal swabs	China (Guangxi, Nanning)	22.82 N, 108.32 E	HT. Zhong	YJ. Liang, KW. Chen, JT. Liang
		Layer B	25	11	May-2023	Combined cloacal and oropharyngeal swabs	China (Guangxi, Nanning)	22.82 N, 108.32 E	HT. Zhong	YJ. Liang, KW. Chen, JT. Liang
	SH	Layer A	20	10	Jun-2022	Combined cloacal and oropharyngeal swabs	China (Guangxi, Yulin)	22.58 N, 110.60 E	HT. Zhong	YY. Deng, JW. Yang, MC. Chen
		Layer B	20	6	Jun-2022	Combined cloacal and oropharyngeal swabs	China (Guangxi, Yulin)	22.58 N, 110.60 E	HT. Zhong	YY. Deng, JW. Yang, MC. Chen
	DL	Layer A	25	13	May-2023	Combined cloacal and oropharyngeal swabs	China (Guangxi, Hechi)	24.10 N, 107.70 E	HT. Zhong	YJ. Liang, KW. Chen, JT. Liang
Total			511	128

## Sheet: Ducks
Species	Source/Company	Farms	Number of samples	Number of positive samples	Collection date	Isolation_source	Country (geo_loc_name)	Lat_Lon	Collected_by	Assisting Sampling Personnel
Ducks	LY	Breeder mallard duck A	25	2	Feb-2023	Combined cloacal and oropharyngeal swabs	China (Guangxi, Guilin)	25.27 N, 110.32 E	HT. Zhong	YJ. Liang, KW. Chen, JT. Liang
		Breeder mallard duck B	25	2	Feb-2023	Combined cloacal and oropharyngeal swabs	China (Guangxi, Guilin)	25.27 N, 110.32 E	HT. Zhong	YJ. Liang, KW. Chen, JT. Liang
		Breeder mallard duck C	25	3	Feb-2023	Combined cloacal and oropharyngeal swabs	China (Guangxi, Guilin)	25.27 N, 110.32 E	HT. Zhong	YJ. Liang, KW. Chen, JT. Liang
		Breeder cherry valley duck A	25	2	Feb-2023	Combined cloacal and oropharyngeal swabs	China (Guangxi, Guilin)	25.27 N, 110.32 E	HT. Zhong	YJ. Liang, KW. Chen, JT. Liang
		Breeder cherry valley duck B	25	1	Feb-2023	Combined cloacal and oropharyngeal swabs	China (Guangxi, Guilin)	25.27 N, 110.32 E	HT. Zhong	YJ. Liang, KW. Chen, JT. Liang
		Breeder cherry valley duck C	25	2	Feb-2023	Combined cloacal and oropharyngeal swabs	China (Guangxi, Guilin)	25.27 N, 110.32 E	HT. Zhong	YJ. Liang, KW. Chen, JT. Liang
	LZ	Breeder cherry valley duck A	25	3	Jan-2023	Combined cloacal and oropharyngeal swabs	China (Guangxi, Liuzhou)	24.33 N, 109.40 E	HT. Zhong	YY. Deng, JW. Yang, MC. Chen
		Breeder cherry valley duck B	25	2	Jan-2023	Combined cloacal and oropharyngeal swabs	China (Guangxi, Liuzhou)	24.33 N, 109.40 E	HT. Zhong	YY. Deng, JW. Yang, MC. Chen
		Breeder cherry valley duck C	25	1	Jan-2023	Combined cloacal and oropharyngeal swabs	China (Guangxi, Liuzhou)	24.33 N, 109.40 E	HT. Zhong	YY. Deng, JW. Yang, MC. Chen
		Breeder cherry valley duck D	25	2	Jan-2023	Combined cloacal and oropharyngeal swabs	China (Guangxi, Liuzhou)	24.33 N, 109.40 E	HT. Zhong	YY. Deng, JW. Yang, MC. Chen
		Breeder cherry valley duck E	25	1	Jan-2023	Combined cloacal and oropharyngeal swabs	China (Guangxi, Liuzhou)	24.33 N, 109.40 E	HT. Zhong	YY. Deng, JW. Yang, MC. Chen
		Breeder cherry valley duck F	25	2	Jan-2023	Combined cloacal and oropharyngeal swabs	China (Guangxi, Liuzhou)	24.33 N, 109.40 E	HT. Zhong	YY. Deng, JW. Yang, MC. Chen
	TL	Broiler cherry valley duck A	20	1	Jun-2022	Combined cloacal and oropharyngeal swabs	China (Guangxi, Baise)	23.58 N, 106.58 E	HT. Zhong	YJ. Liang, KW. Chen, JT. Liang
		Broiler cherry valley duck B	20	2	Jun-2022	Combined cloacal and oropharyngeal swabs	China (Guangxi, Baise)	23.58 N, 106.58 E	HT. Zhong	YJ. Liang, KW. Chen, JT. Liang
	GLC	Broiler cherry valley duck A	20	3	Feb-2023	Combined cloacal and oropharyngeal swabs	China (Guangxi, Yulin)	22.58 N, 110.60 E	HT. Zhong	YY. Deng, JW. Yang, MC. Chen
		Broiler cherry valley duck B	20	3	Feb-2023	Combined cloacal and oropharyngeal swabs	China (Guangxi, Yulin)	22.58 N, 110.60 E	HT. Zhong	YY. Deng, JW. Yang, MC. Chen
	LZ	Broiler cherry valley duck A	25	5	Jan-2023	Combined cloacal and oropharyngeal swabs	China (Guangxi, Liuzhou)	24.33 N, 109.40 E	HT. Zhong	YY. Deng, JW. Yang, MC. Chen
		Broiler cherry valley duck B	25	4	Jan-2023	Combined cloacal and oropharyngeal swabs	China (Guangxi, Liuzhou)	24.33 N, 109.40 E	HT. Zhong	YY. Deng, JW. Yang, MC. Chen
		Broiler cherry valley duck C	25	4	Jan-2023	Combined cloacal and oropharyngeal swabs	China (Guangxi, Liuzhou)	24.33 N, 109.40 E	HT. Zhong	YY. Deng, JW. Yang, MC. Chen
		Broiler cherry valley duck D	25	3	Jan-2023	Combined cloacal and oropharyngeal swabs	China (Guangxi, Liuzhou)	24.33 N, 109.40 E	HT. Zhong	YY. Deng, JW. Yang, MC. Chen
	HP	Layer duck A	25	7	Sep-2022	Combined cloacal and oropharyngeal swabs	China (Guangxi, Beihai)	21.47 N, 109.12 E	HT. Zhong	YJ. Liang, KW. Chen, JT. Liang
		Layer duck B	25	10	Sep-2022	Combined cloacal and oropharyngeal swabs	China (Guangxi, Beihai)	21.47 N, 109.12 E	HT. Zhong	YJ. Liang, KW. Chen, JT. Liang
		Layer duck C	25	9	Sep-2022	Combined cloacal and oropharyngeal swabs	China (Guangxi, Beihai)	21.47 N, 109.12 E	HT. Zhong	YJ. Liang, KW. Chen, JT. Liang
		Layer duck D	25	8	Sep-2022	Combined cloacal and oropharyngeal swabs	China (Guangxi, Beihai)	21.47 N, 109.12 E	HT. Zhong	YJ. Liang, KW. Chen, JT. Liang
Total			580	82

## Sheet: Goose
Species	Source/Company	Farms	Number of samples	Number of positive samples	Collection date	Isolation_source	Country (geo_loc_name)	Lat_Lon	Collected_by	Assisting Sampling Personnel
Goose	NNST	Meat goose A	20	4	Aug-2023	Combined cloacal and oropharyngeal swabs	China (Guangxi, Nanning)	22.82 N, 108.32 E	HT. Zhong	YJ. Liang, KW. Chen, JT. Liang
		Meat goose B	20	3	Aug-2023	Combined cloacal and oropharyngeal swabs	China (Guangxi, Nanning)	22.82 N, 108.32 E	HT. Zhong	YJ. Liang, KW. Chen, JT. Liang
		Meat goose C	20	4	Aug-2023	Combined cloacal and oropharyngeal swabs	China (Guangxi, Nanning)	22.82 N, 108.32 E	HT. Zhong	YJ. Liang, KW. Chen, JT. Liang
	LYLE	Meat goose A	25	4	Feb-2023	Combined cloacal and oropharyngeal swabs	China (Guangxi, Yulin)	22.58 N, 110.60 E	HT. Zhong	YY. Deng, JW. Yang, MC. Chen
		Meat goose B	25	6	Feb-2023	Combined cloacal and oropharyngeal swabs	China (Guangxi, Yulin)	22.58 N, 110.60 E	HT. Zhong	YY. Deng, JW. Yang, MC. Chen
		Meat goose C	25	4	Feb-2023	Combined cloacal and oropharyngeal swabs	China (Guangxi, Yulin)	22.58 N, 110.60 E	HT. Zhong	YY. Deng, JW. Yang, MC. Chen
		Meat goose D	25	4	Feb-2023	Combined cloacal and oropharyngeal swabs	China (Guangxi, Yulin)	22.58 N, 110.60 E	HT. Zhong	YY. Deng, JW. Yang, MC. Chen
Total			160	29

## Sheet: Pigeon
Species	Source/Company	Farms	Number of samples	Number of positive samples	Collection date	Isolation_source	Country (geo_loc_name)	Lat_Lon	Collected_by	Assisting Sampling Personnel
Pigeon	HP	Meat pigeon A	22	12	Dec-2023	Combined cloacal and oropharyngeal swabs	China (Guangxi, Nanning)	22.82 N, 108.32 E	HT. Zhong	YJ. Liang, KW. Chen, JT. Liang
		Meat pigeon B	22	13	Dec-2023	Combined cloacal and oropharyngeal swabs	China (Guangxi, Nanning)	22.82 N, 108.32 E	HT. Zhong	YJ. Liang, KW. Chen, JT. Liang
	LT	Meat pigeon A	25	16	Nov-2023	Combined cloacal and oropharyngeal swabs	China (Guangxi, Nanning)	22.82 N, 108.32 E	HT. Zhong	YJ. Liang, KW. Chen, JT. Liang
		Meat pigeon B	25	18	Nov-2023	Combined cloacal and oropharyngeal swabs	China (Guangxi, Nanning)	22.82 N, 108.32 E	HT. Zhong	YJ. Liang, KW. Chen, JT. Liang
		Meat pigeon C	25	17	Nov-2023	Combined cloacal and oropharyngeal swabs	China (Guangxi, Nanning)	22.82 N, 108.32 E	HT. Zhong	YJ. Liang, KW. Chen, JT. Liang
		Meat pigeon D	25	19	Nov-2023	Combined cloacal and oropharyngeal swabs	China (Guangxi, Nanning)	22.82 N, 108.32 E	HT. Zhong	YJ. Liang, KW. Chen, JT. Liang
		Meat pigeon E	25	18	Nov-2023	Combined cloacal and oropharyngeal swabs	China (Guangxi, Nanning)	22.82 N, 108.32 E	HT. Zhong	YJ. Liang, KW. Chen, JT. Liang
		Meat pigeon F	25	16	Nov-2023	Combined cloacal and oropharyngeal swabs	China (Guangxi, Nanning)	22.82 N, 108.32 E	HT. Zhong	YJ. Liang, KW. Chen, JT. Liang
	XR	Meat pigeon A	25	12	Dec-2023	Combined cloacal and oropharyngeal swabs	China (Guangxi, Nanning)	22.82 N, 108.32 E	HT. Zhong	YJ. Liang, KW. Chen, JT. Liang
		Meat pigeon B	25	11	Dec-2023	Combined cloacal and oropharyngeal swabs	China (Guangxi, Nanning)	22.82 N, 108.32 E	HT. Zhong	YJ. Liang, KW. Chen, JT. Liang
Total			244	152

## Sheet: Pet birds
Source	Species	Name	Number of samples	Number of positive samples	Collection date	Isolation_source	Country (geo_loc_name)	Lat_Lon	Collected_by	Assisting Sampling Personnel	Pet Owner
Zoo	Swan	NNDW	24	4	Oct-2022	Combined cloacal and oropharyngeal swabs	China (Guangxi, Nanning)	22.82 N, 108.32 E	HT. Zhong	YJ. Liang, KW. Chen, JT. Liang	-
		NNDW	24	5	Mar-2023	Combined cloacal and oropharyngeal swabs	China (Guangxi, Nanning)	22.82 N, 108.32 E	HT. Zhong	YJ. Liang, KW. Chen, JT. Liang	-
	Mandarin Duck	NNDW	3	1	Oct-2022	Combined cloacal and oropharyngeal swabs	China (Guangxi, Nanning)	22.82 N, 108.32 E	HT. Zhong	YJ. Liang, KW. Chen, JT. Liang	-
	White Stork	NNDW	4	0	Oct-2022	Combined cloacal and oropharyngeal swabs	China (Guangxi, Nanning)	22.82 N, 108.32 E	HT. Zhong	YJ. Liang, KW. Chen, JT. Liang	-
		NNDW	3	0	Mar-2023	Combined cloacal and oropharyngeal swabs	China (Guangxi, Nanning)	22.82 N, 108.32 E	HT. Zhong	YJ. Liang, KW. Chen, JT. Liang	-
	Flamingo	NNDW	4	1	Oct-2022	Combined cloacal and oropharyngeal swabs	China (Guangxi, Nanning)	22.82 N, 108.32 E	HT. Zhong	YJ. Liang, KW. Chen, JT. Liang	-
		NNDW	3	0	Mar-2023	Combined cloacal and oropharyngeal swabs	China (Guangxi, Nanning)	22.82 N, 108.32 E	HT. Zhong	YJ. Liang, KW. Chen, JT. Liang	-
	Peafowl	NNDW	5	3	Oct-2022	Combined cloacal and oropharyngeal swabs	China (Guangxi, Nanning)	22.82 N, 108.32 E	HT. Zhong	YJ. Liang, KW. Chen, JT. Liang	-
		NNDW	4	2	Mar-2023	Combined cloacal and oropharyngeal swabs	China (Guangxi, Nanning)	22.82 N, 108.32 E	HT. Zhong	YJ. Liang, KW. Chen, JT. Liang	-
	Silver pheasant	NNDW	2	2	Mar-2023	Combined cloacal and oropharyngeal swabs	China (Guangxi, Nanning)	22.82 N, 108.32 E	HT. Zhong	YJ. Liang, KW. Chen, JT. Liang	-
	White Crane	NNDW	2	1	Oct-2022	Combined cloacal and oropharyngeal swabs	China (Guangxi, Nanning)	22.82 N, 108.32 E	HT. Zhong	YJ. Liang, KW. Chen, JT. Liang	-
	Red-crowned Crane	NNDW	4	1	Oct-2022	Combined cloacal and oropharyngeal swabs	China (Guangxi, Nanning)	22.82 N, 108.32 E	HT. Zhong	YJ. Liang, KW. Chen, JT. Liang	-
		NNDW	3	0	Mar-2023	Combined cloacal and oropharyngeal swabs	China (Guangxi, Nanning)	22.82 N, 108.32 E	HT. Zhong	YJ. Liang, KW. Chen, JT. Liang	-
	Pelican	NNDW	3	1	Oct-2022	Combined cloacal and oropharyngeal swabs	China (Guangxi, Nanning)	22.82 N, 108.32 E	HT. Zhong	YJ. Liang, KW. Chen, JT. Liang	-
Pet market	Blue-breasted Quail	PXHN	7	5	Mar-2023	oropharyngeal swabs	China (Guangxi, Chongzuo)	22.33 N, 107.50 E	HT. Zhong	YY. Deng, JW. Yang, MC. Chen	Z. Huang
	Quail	PXHN-A	10	2	Dec-2022	oropharyngeal swabs	China (Guangxi, Chongzuo)	22.33 N, 107.50 E	HT. Zhong	YY. Deng, JW. Yang, MC. Chen
		PXHN-B	15	5	Dec-2022	oropharyngeal swabs	China (Guangxi, Chongzuo)	22.33 N, 107.50 E	HT. Zhong	YY. Deng, JW. Yang, MC. Chen	YF. Jiang
		PXHN-C	15	4	Dec-2022	oropharyngeal swabs	China (Guangxi, Chongzuo)	22.33 N, 107.50 E	HT. Zhong	YY. Deng, JW. Yang, MC. Chen	JJ. Li
		PXHN-D	15	4	Dec-2022	oropharyngeal swabs	China (Guangxi, Chongzuo)	22.33 N, 107.50 E	HT. Zhong	YY. Deng, JW. Yang, MC. Chen	ZH. Xiang
	Zebra finch	PXHN-A	4	3	Dec-2022	oropharyngeal swabs	China (Guangxi, Chongzuo)	22.33 N, 107.50 E	HT. Zhong	YY. Deng, JW. Yang, MC. Chen	F. Liu
		PXHN-B	5	4	Dec-2022	oropharyngeal swabs	China (Guangxi, Chongzuo)	22.33 N, 107.50 E	HT. Zhong	YY. Deng, JW. Yang, MC. Chen	YQ. Liu
	White Java sparrow	PXHN-A	6	4	Dec-2022	oropharyngeal swabs	China (Guangxi, Chongzuo)	22.33 N, 107.50 E	HT. Zhong	YY. Deng, JW. Yang, MC. Chen	F. Liu
		PXHN-B	6	5	Dec-2022	oropharyngeal swabs	China (Guangxi, Chongzuo)	22.33 N, 107.50 E	HT. Zhong	YY. Deng, JW. Yang, MC. Chen	YQ. Liu
	Budgerigar	PXHN-A	10	5	Dec-2022	oropharyngeal swabs	China (Guangxi, Chongzuo)	22.33 N, 107.50 E	HT. Zhong	YY. Deng, JW. Yang, MC. Chen	Y. Gao
		PXHN-B	10	7	Dec-2022	oropharyngeal swabs	China (Guangxi, Chongzuo)	22.33 N, 107.50 E	HT. Zhong	YY. Deng, JW. Yang, MC. Chen	G. Guan
		PXHN-C	10	7	Dec-2022	oropharyngeal swabs	China (Guangxi, Chongzuo)	22.33 N, 107.50 E	HT. Zhong	YY. Deng, JW. Yang, MC. Chen	M. Cheng
		PXHN-D	9	4	Dec-2022	oropharyngeal swabs	China (Guangxi, Chongzuo)	22.33 N, 107.50 E	HT. Zhong	YY. Deng, JW. Yang, MC. Chen	L. Chen
	Antipodes Green Parakeet	PXHN-A	9	7	Dec-2022	oropharyngeal swabs	China (Guangxi, Chongzuo)	22.33 N, 107.50 E	HT. Zhong	YY. Deng, JW. Yang, MC. Chen	Y. Gao
		PXHN-B	9	5	Dec-2022	oropharyngeal swabs	China (Guangxi, Chongzuo)	22.33 N, 107.50 E	HT. Zhong	YY. Deng, JW. Yang, MC. Chen	G. Guan
Total			228	92

## Sheet: Wild birds
Source	Species	Name	Number of samples	Number of positive samples	Collection date	Isolation_source	Country (geo_loc_name)	Lat_Lon	Collected_by	Assisting Sampling Personnel	Pet Owner
Pet hosptital	Cinereous Vulture	AN	2	1	Dec-2022	Combined cloacal and oropharyngeal swabs	China (Guangxi, Beihai)	21.47 N, 109.12 E	HT. Zhong,YJ. Liang	KW. Chen, JT. Liang	TL. He
	Red Turtle Dove	AN	6	4	Dec-2022	Combined cloacal and oropharyngeal swabs	China (Guangxi, Beihai)	21.47 N, 109.12 E	HT. Zhong,YJ. Liang	KW. Chen, JT. Liang	WH. Guo and K. Cheng
	Oriental Turtle-dove	AN	3	2	Dec-2022	Combined cloacal and oropharyngeal swabs	China (Guangxi, Beihai)	21.47 N, 109.12 E	HT. Zhong,YJ. Liang	KW. Chen, JT. Liang	MY. Zhu and MJ. Xie
	Spotted Dove	AN	3	1	Dec-2022	Combined cloacal and oropharyngeal swabs	China (Guangxi, Beihai)	21.47 N, 109.12 E	HT. Zhong,YJ. Liang	KW. Chen, JT. Liang	JX. Feng and YL. Tang
	Besra	AN	2	1	Feb-2023	Combined cloacal and oropharyngeal swabs	China (Guangxi, Beihai)	21.47 N, 109.12 E	HT. Zhong,YJ. Liang	KW. Chen, JT. Liang	YM. Liang
	Peregrine Falcon	AN	1	0	Feb-2023	Combined cloacal and oropharyngeal swabs	China (Guangxi, Beihai)	21.47 N, 109.12 E	HT. Zhong,YJ. Liang	KW. Chen, JT. Liang	C. Liu
	Egret	AN	1	0	Feb-2023	Combined cloacal and oropharyngeal swabs	China (Guangxi, Beihai)	21.47 N, 109.12 E	HT. Zhong,YJ. Liang	KW. Chen, JT. Liang
	Great Cormorant	AN	1	0	Feb-2023	Combined cloacal and oropharyngeal swabs	China (Guangxi, Beihai)	21.47 N, 109.12 E	HT. Zhong,YJ. Liang	KW. Chen, JT. Liang	ZJ. Luo
	Eastern Grass-owl	AN	1	0	Feb-2023	Combined cloacal and oropharyngeal swabs	China (Guangxi, Beihai)	21.47 N, 109.12 E	HT. Zhong,YJ. Liang	KW. Chen, JT. Liang	LX. Lu
	Savannah Nightjar	AN	1	0	Feb-2023	Combined cloacal and oropharyngeal swabs	China (Guangxi, Beihai)	21.47 N, 109.12 E	HT. Zhong,YJ. Liang	KW. Chen, JT. Liang	Y. Huang
Total			21	9
