# Supplementary material for: Prevalence and Genetic Characteristics of Avian Chlamydia in Birds in Guangxi, Southwestern China
Source: Microorganisms. 2025 Sep 22;13(9):2220. doi: 10.3390/microorganisms13092220 (PMC12472478; doi:10.3390/microorganisms13092220)
Supplement: Supplementary file 1 [file microorganisms-13-02220-s001.zip › Supplementary Materials Table S2-Information of sequences.xlsx]

## Sheet: Sequence in our study
Positive samples	Genotype	Source	Host	Location	GenBank No.
AC5	C. gallinacea	Chicken farm-DF-A	Quail	Guilin	PV211935
AC9	C. gallinacea	Chicken farm-DF-A	Quail	Guilin	PV211936
AC22	C. gallinacea	Chicken farm-DF-B	Quail	Guilin	PV211937
BH2	C. psittaci genotype A	Chicken farm-DL-A	Oriental Turtle-dove	Hechi	PV211938
BH3	C. psittaci genotype A	Chicken farm-DL-B	Besra	Hechi	PV211939
BH5	C. psittaci genotype A	Chicken farm-GF-A	Oriental Turtle-dove	Guigang	PV211940
BH6	C. psittaci genotype A	Chicken farm-GF-B	Oriental Turtle-dove	Guigang	PV211941
BH14	C. psittaci genotype B	Chicken farm-ZS-A	Red Turtle Dove	Yulin	PV211942
BSTLJ49	C. gallinacea	Chicken farm-ZS-B	Broiler chicken	Yulin	PV211943
BSTLJ51	C. gallinacea	Chicken farm-GLC-A	Broiler chicken	Yulin	PV211944
BSTLY12	C. gallinacea	Chicken farm-GLC-B	Meat duck	Yulin	PV211945
BSTLY9	C. gallinacea	Chicken farm-TL-A	Meat duck	Baise	PV211946
DF3	C. gallinacea	Chicken farm-TL-B	Breeder chicken	Baise	PV211947
DF17	C. gallinacea	Chicken farm-NBB-A	Breeder chicken	Nanning	PV211948
DF31	C. gallinacea	Chicken farm-NBB-B	Breeder chicken	Nanning	PV211949
DL29	C. gallinacea	Chicken farm-NBB-B	Breeder chicken	Nanning	PV211950
DL48	C. gallinacea	Chicken farm-SH-A	Breeder chicken	Yulin	PV211951
DWY9	C. gallinacea	Chicken farm-SH-A	Mandarin Duck	Yulin	PV211952
DWY12	C. psittaci genotype A	Chicken farm-SH-B	Swan	Yulin	PV211953
DWY15	C. gallinacea	Duck farm-LY-A	Swan	Guilin	PV211954
DWY21	C. gallinacea	Duck farm-LY-B	Pelican	Guilin	PV211955
DWY42	C. psittaci genotype A	Duck farm-LY-C	Swan	Guilin	PV211956
DWY46	C. psittaci genotype A	Duck farm-TL-B	Silver pheasant	Baise	PV211957
DWY47	C. gallinacea	Duck farm-TL-A	Peafowl	Baise	PV211958
GF7	C. gallinacea	Duck farm-GLC-B	Breeder chicken	Yulin	PV211959
GF18	C. gallinacea	Duck farm-LZ-A	Breeder chicken	Liuzhou	PV211960
GLCJ19	C. gallinacea	Duck farm-LZ-B	Broiler chicken	Liuzhou	PV211961
GLCJ52	C. gallinacea	Duck farm-LZ-C	Broiler chicken	Liuzhou	PV211962
GLLYY1	C. psittaci genotype B	Duck farm-HP-A	Breeder duck	Beihai	PV211963
GLCY41	C. gallinacea	Duck farm-HP-B	Meat duck	Beihai	PV211964
GLLYY2	C. psittaci genotype B	Duck farm-HP-D	Breeder duck	Beihai	PV211965
GLLYY3	C. psittaci genotype B	Goose farm-LYLE-A	Breeder duck	Nanning	PV211966
HPDY1	C. psittaci genotype B	Goose farm-LYLE-B	Laying duck	Nanning	PV211967
HPDY2	C. psittaci genotype B	Goose farm-LYLE-C	Laying duck	Nanning	PV211968
HPDY3	C. psittaci genotype B	Goose farm-NNST-B	Laying duck	Nanning	PV211969
LDE5	C. psittaci genotype A	Goose farm-NNST-C	Goose	Nanning	PV211970
LDE7	C. psittaci genotype A	Pigeon farm-HP-A	Goose	Nanning	PV211971
LDE11	C. psittaci genotype A	Pigeon farm-HP-B	Goose	Nanning	PV211972
LZY3	C. psittaci genotype A	Pigeon farm-LT-E	Meat duck	Nanning	PV211973
LZY37	C. psittaci genotype A	Pigeon farm-XR-B	Meat duck	Nanning	PV211974
LZY38	C. psittaci genotype A	Pet market	Meat duck	Chongzuo	PV211975
NBB5	C. gallinacea	Pet market	Layer	Chongzuo	PV211976
NBB32	C. gallinacea	Pet market	Layer	Chongzuo	PV211977
NBB45	C. gallinacea	Pet market	Layer	Chongzuo	PV211978
NNE4	C. psittaci genotype A	Pet market	Goose	Chongzuo	PV211979
NNE12	C. psittaci genotype A	Pet market	Goose	Chongzuo	PV211980
NNG1	C. psittaci genotype B	Pet market	Pigeon	Chongzuo	PV211981
NNG2	C. psittaci genotype B	Pet market	Pigeon	Chongzuo	PV211982
NNG3	C. psittaci genotype B	Pet market	Pigeon	Chongzuo	PV211983
NNG4	C. psittaci genotype B	Pet market	Pigeon	Chongzuo	PV211984
PX3	C. psittaci genotype A	Pet market	Blue-breasted Quail	Chongzuo	PV211985
PX4	C. psittaci genotype A	Pet market	Budgerigar	Chongzuo	PV211986
PX5	C. psittaci genotype A	Pet market	Budgerigar	Chongzuo	PV211987
PX7	C. psittaci genotype A	Pet market	White Java sparrow	Chongzuo	PV211988
PX15	C. gallinacea	Pet market	Blue-breasted Quail	Chongzuo	PV211989
PX17	C. gallinacea	Pet market	Zebra Finch	Chongzuo	PV211990
PX21	C. psittaci genotype A	Pet market	Zebra finch	Chongzuo	PV211991
PX24	C. psittaci genotype B	Pet market	Antipodes Green Parakeet	Chongzuo	PV211992
PX25	C. psittaci genotype A	Pet market	Budgerigar	Chongzuo	PV211993
PX30	C. psittaci genotype A	Pet market	Budgerigar	Chongzuo	PV211994
PX34	C. psittaci genotype A	Pet market	Budgerigar	Chongzuo	PV211995
PX35	C. psittaci genotype A	Pet market	White Java sparrow	Chongzuo	PV211996
PX38	C. psittaci genotype A	Zoo	Budgerigar	Nanning	PV211997
PX55	C. psittaci genotype A	Zoo	Antipodes Green Parakeet	Nanning	PV211998
PX43	C. gallinacea	Zoo	Budgerigar	Nanning	PV211998
PX59	C. gallinacea	Zoo	Zebra finch	Nanning	PV212000
PX60	C. psittaci genotype A	Zoo	Zebra finch	Nanning	PV212001
PX61	C. gallinacea	Zoo	Budgerigar	Nanning	PV212002
PX66	C. gallinacea	Zoo	Zebra finch	Nanning	PV212003
SH10	C. psittaci genotype B	Pet hospital	Zebra finch	Beihai	PV212004
SH22	C. gallinacea	Pet hospital	Layer	Beihai	PV212005
SH39	C. psittaci genotype B	Pet hospital	Layer	Beihai	PV212006
ZS5	C. gallinacea	Pet hospital	Breeder chicken	Beihai	PV212007
ZS43	C. gallinacea	Pet hospital	Breeder chicken	Beihai	PV212008

## Sheet: The Reference sequence
Strain	Genotype	Host	GenBank No.	Location
SZ18-1	Genotype A	Duck	MK751470	China
SZ18-2	Genotype A	Duck	MK751471	China
GD19A2	Genotype A	Duck	MT386538	China
SZ15	Genotype A	Duck	MK630234	China
SD P5	Genotype A	Human	MZ345290	China
D121	Genotype A	Duck	OL311177	China
Mare F43 pooled	Genotype A	Equine	OL843970	Auatralia
21-1219 C037 G-23/19	Genotype A	Human	OQ332846	France
INEI-H-113/18	Genotype A	Human	MN864777	Argentina
INEI-H-334/17	Genotype A	Human	MN882162	Argentina
Horse pl	Genotype A	Equine	KY287781	Auatralia
08DC60	Genotype A	Human	CP002807	Germany
207	Genotype A	Environmental sample	MZ207919	Auatralia
84-55	Genotype A	Parrot	Y16561	Belgium
BS05133C	Genotype A	Parrot	MZ542296	South Korea
VS1	Genotype A	Parrot	AF269281	Germany
1	Genotype A	Poicephalus senegalus	OP186963	South Korea
22-3644 B090 19-MIK308347	Genotype A	Parus major	OQ332842	Sweden
MFR005IR	Genotype A	Parrot	KY914493	Iran
BS05133C	Genotype A	Parrot	MZ542296	South Korea
Pigeon1C	Genotype B	Pigeon	OQ709906	Auatralia
PL/F/22	Genotype B	Pigeon	KJ205596	Poland
PL/D/224	Genotype B	Pigeon	KJ205591	Poland
CP3	Genotype B	Pigeon	AF269265	USA
22-3644 B089 19-MIK308346	Genotype B	Pigeon	OQ332841	Sweden
15-42d/7	Genotype B	Pigeon	KX424651	Poland
Sku/Pi22	Genotype B	Pigeon	KM609422	Iran
RAGB-EGY5	Genotype B	Pigeon	KP942829	Egypt
84/2334	Genotype C	Parrot	AJ310735	Germany
Daruma	Genotype C	King parakeet	AB284065	Japan
GR9	Genotype C	Duck	DQ117471	France
GD	Genotype C	Duck	AF269261	USA
09-674/8 clo2	Genotype C	Duck	LN624457	France
NJ1	Genotype D	Turkey	AF269266	USA
7344/2	Genotype D	Pigeon	AY762610	Italy
Rosella1C	Genotype E	Rosella sp.	OQ709903	Auatralia
Cal-10	Genotype E	Human	GQ223797	China
CPMN	Genotype E	Human	HM776493	Netherlands
WS/RT/E30	Genotype E/B	Duck	AY762613	Germany
VG65-22-3	Genotype E/B	Duck	EU019091	Germany
06-859/1	Genotype E/B	Duck	EU159263	France
7778B15	GenotypeF	Turkey	AY762612	Belgium
Wallaby joint	Genotype F	Macropus irma	MZ207937	Auatralia
VS225	Genotype F	Orange-fronted parakeet	AF269259	USA
1192	Genotype G1	Duck	JQ679392	Sweden
55435	Genotype G2	Duck	JQ679394	Sweden
14-119	Genotype G2	Mute swan	KX424673	Poland
50338	Genotype G2	Duck	JQ679393	Sweden
Mat116	Genotype Mat116	Chestnut fronted macaw	AB284058	Sweden
M56	Genotype M56	Ondatra zibethicus	CP003795	Canada
CPX0308	Genotype CPX0308	Stork	AB284064	Japan
nier A94	C. gallinacea	Woodcock	KX603690	South Korea
nier A186	C. gallinacea	Woodcock	KX603691	South Korea
JXC	C. gallinacea	Chicken	KT692977	China
JX-1	C. gallinacea	Chicken	CP019792	China
NL G47	C. gallinacea	Chicken	JAEMHG000000000	Netherlands
NL F725/	C. gallinacea	Chicken	JAEMHH000000000	Netherlands
11-1649 682/10 Q007	C. gallinacea	Chicken	HE660097	Slovenia
08-1274-3	C. gallinacea	Chicken	CP015840	France
08-1274-21	C. gallinacea	Chicken	HQ662950	France
10DC88	C. avium	Parrot	CP006571	Germany
10-1398-11	C. ibidis	Crested ibis	KE360208	France
GPIC	C. caviae	Guinea pig	AE015925	USA
